# Supplementary material for: Characteristics of sickle cell patients with frequent emergency department visits and hospitalizations
Source: PLoS One. 2021 Feb 22;16(2):e0247324. doi: 10.1371/journal.pone.0247324 (PMC7899345; doi:10.1371/journal.pone.0247324)
Supplement: S1 Data — (XLSX) [file pone.0247324.s002.xlsx]

## Sheet: Demographic + Clinical 
Study ID	Age	Gender	Genotype	HU (mg)	# of Hosp/ED Visits in Last Year	Morphine Equivalents (mg IV morphine)	Comments
ED-001	36	Male	SS	1500	25	3883.5
ED-002	22	Female	SS	1500	22	4374
ED-003	32	Female	SS	2000	15	76220
ED-004	21	Female	SC	1500	22	21796.7
ED-005	22	Male	SD	2000	14	6410
ED-006	28	Male	SS	1500	6	7685
ED-007	29	Male	SS	2000	12	7198.3
ED-008	27	Male	SS	2000	11	2660
ED-009	28	Female	SS	0	12	17670
ED-010	28	Male	SS	1500	21	8718.3
ED-011	28	Female	SS	1500	12	9700
ED-012	20	Male	SS	0	15	4090
ED-013	28	Female	SS	1200	14	10400
ED-014	34	Female	SS	0	6	31656
ED-015	27	Female	SS	1500	9	5125
ED-016	32	Male	SS	2000	22	9805
ED-017	27	Male	SC	0	19	5150
ED-018	24	Female	SS	0	11	4741.3
ED-019	40	Male	Sδβ	1000	10	8240	δβ thalassemia: low or absent synthesis of the δ- and β-globin chains w/ increase in Hb F
ED-020	27	Male	SS	2000	24	27490
ED-021	49	Male	SC	1000	33	6173
ED-022	20	Female	SS	0	11	5959.6
ED-023	30	Female	SS	1500	13	8960
ED-024	42	Female	SS	1500	10	4272.5
ED-025	18	Male	SC	1200	22	4765
						9754.21
ED-2	31	Male	SS	1500	0	800
ED-3	43	Female	SS	1500	1	5250
ED-4	31	Male	SS	1500	0	3200
ED-6	46	Male	SS	1000	0	1100	ED-5 --- Not able to use as control due to chronic pain from AVN
ED-7	39	Male	SS	1500	0	7003.3
ED-9	40	Female	SS	1500	0	3225	ED-8 --- Not able to use as control, 3 hospital visits in last year
ED-10	23	Male	SS	0	0	300
ED-11	35	Female	SS	0	2	690	Not on hydrea, low fetal, but does well
ED-12	50	Female	SS	1000	1	240
						2423.14

## Sheet: Male vs. Female Opioid
Study ID	Age	Gender	Genotype	Morphine Equivalents (mg IV morphine)
ED-001	36	Male	SS	3883.5		Study: Male Opoid Use Average		Study: Female Opoid Use Average
ED-002	22	Female	SS	4374		7866.78		16739.6
ED-003	32	Female	SS	76220
ED-004	21	Female	SC	21796.7		Controls: Male Opoid Use Average		Controls: Female Opoid Use Average
ED-005	22	Male	SD	6410		2480.66		2351.25
ED-006	28	Male	SS	7685
ED-007	29	Male	SS	7198.3
ED-008	27	Male	SS	2660
ED-009	28	Female	SS	17670
ED-010	28	Male	SS	8718.3
ED-011	28	Female	SS	9700
ED-012	20	Male	SS	4090
ED-013	28	Female	SS	10400
ED-014	34	Female	SS	31656
ED-015	27	Female	SS	5125
ED-016	32	Male	SS	9805
ED-017	27	Male	SC	5150
ED-018	24	Female	SS	4741.3
ED-019	40	Male	Sδβ	8240
ED-020	27	Male	SS	27490
ED-021	49	Male	SC	6173
ED-022	20	Female	SS	5959.6
ED-023	30	Female	SS	8960
ED-024	42	Female	SS	4272.5
ED-025	18	Male	SC	4765
				9754.21
ED-2	31	Male	SS	800
ED-3	43	Female	SS	5250
ED-4	31	Male	SS	3200
ED-6	46	Male	SS	1100
ED-7	39	Male	SS	7003.3
ED-9	40	Female	SS	3225
ED-10	23	Male	SS	300
ED-11	35	Female	SS	690
ED-12	50	Female	SS	240
				2423.14

## Sheet: Laboratory 
Study ID	Hb (g/dL)	Hct (%)	WBC (thous/mm^3)	ANC (thous/mm^3)	MCV (fL)	MCH (pg)	MCHC (g/dL)	Retic (%)	Platelets (thous/mm^3)	Na (mEq/L)	K (mEq/L)	Cl (mEq/L)	Ca (mg/dL)	BUN (mg/dL)	Creat (mg/dL)	Total Protein (g/dL)	Albumin (g/dL)	AST (U/L)	ALT (U/L)	Total bilirubin (mg/dL)	LDH (U/L)	CRP (mg/dL)	Ferritin	Hb F	Hb S	Hb C	Hb A	Hb A2	Hb D	Comments
ED-001	9.8	29	10.6	5.4	88.6	30	33.9	9.9	352	138	4.4	101	10	8	0.82	7.5	4.4	45	32	6.3	423	X	X	7.5	89.7	0	0	2.8	0	CBC from study date - Retic, CMP, LDH from 5/10/16
ED-002	8.9	27.2	13	9	91.9	30.2	32.9	6.5	316	143	3.8	109	9.1	4	0.51	8.1	4.2	55	21	2.8	553	X	X	2.5	53.4	0	41.4	2.7	0	No labs on study date - CBC from 5/20/16 - CMP 5/14/16 - LDH 5/13/16
ED-003	6.5	18.7	19.4	9.7	100.9	35.1	34.8	7.7	329	133	5.7	100	9.7	11	0.64	8.7	4.8	73	60	3	411	X	X	9.5	66	0	22.3	2.2	0	No labs on study date - CBC from 5/18/16 - CMP, LDH 5/13/16
ED-004	10.4	32.7	12.4	7.4	78.3	24.9	31.8	2.5	505	139	3.8	105	10.4	6	0.76	8.5	5.1	34	55	1.4	189	X	X	X	X	X	X	X	X	No labs on study date - CBC from 4/23/16 - CMP, LDH 4/4/16
ED-005	10.7	31.6	17.9	11.6	93.6	31.7	33.9	10.4	249	139	4	103	9.7	12	0.84	8.7	4.8	73	68	2.8	671	X	X	3.6	15.9	0	59.2	3	18.3	No labs on study date - CBC, CMP, LDH from 5/9/16
ED-006	9.7	28.9	14	9.8	88.2	29.8	33.8	6	221	141	4	107	9.9	8	0.74	8	5	26	11	6.1	346	X	467	4	82.8	0	10.1	3.1	0	CBC, CMP from study date - LDH, ferr 5/4/16
ED-007	8.3	22.7	13.6	7.1	106.6	39	36.6	9	356	141	4	110	9.2	14	0.75	8.4	4.3	144	80	16.6	905	0.475	X	25.8	68.7	0	3.5	2	0	No labs from study date - CBC, CMP, LDH, CRP from 6/4/16
ED-008	8.4	24.6	9.9	5.7	98.9	33.9	34.3	18.3	428	139	4.1	107	9.6	8	0.57	7.9	4.6	36	27	4	X	X	4747.9	2.5	72.8	0	22.3	2.4	0	CBC, Ferr from study date - Retic 5/23/16 - CMP 3/18/16
ED-009	8.7	25.6	15.7	11	88.7	30.2	34	8.7	518	140	4	108	8.5	11	0.46	6.7	3.3	155	57	2.7	486	0.375	X	9.8	87.6	0	0	2.6	0	No labs from study date - CBC, CRP from 6/10/16 - CMP, LDH 5/27/16
ED-010	9.2	26.7	12.5	8.2	88.2	30.5	34.5	15.5	490	138	3	102	10	6	0.7	9.4	5	35	24	4.9	394	2.196	X	22.5	75.1	0	0	2.4	0	CBC, CRP from study date - CMP,LDH 5/2/16
ED-011	8.6	24.9	13.4	8.2	104.2	36.1	34.7	10.6	365	139	3.8	107	9.1	9	0.48	8.1	4.4	79	83	10.3	462	1.004	X	22.7	75.3	0	0	2	0	No labs from study date - CBC, CMP, LDH, CRP from 6/5/16
ED-012	9.3	26.6	17.4	12	99.1	34.9	35.2	5.1	371	140	4.9	104	8.9	6	0.68	7.5	4	45	21	3.3	507	0.217	X	2.7	94.3	0	0	3	0	No labs from study date - CBC from 5/27/16 - CMP, LDH, CRP 4/21/16
ED-013	6.7	19.5	11.6	8.1	103.5	35.6	34.4	7.5	212	139	3.3	107	9.5	9	0.57	8.6	4.7	43	33	7.6	222	0.43	X	4.2	87.1	0	6.4	2.3	0	No labs from study date - CBC from 6/2/16 - CMP, LDH, CRP 5/27/16
ED-014	10.1	30.6	15.1	8.3	91.6	30.3	33.1	9	617	140	4.6	109	9.6	8	0.57	8.7	4.9	32	15	3	X	X	X	X	X	X	X	X	X	No labs from study date - CBC, CMP from 4/25/16 - Retic from 1/10/16 - NO HPLC
ED-015	10.1	31.8	10.5	6.6	74.2	23.5	31.7	4.3	253	140	4	109	9.4	17	0.57	8.3	4.5	30	24	3.9	X	X	711	5.8	76.4	0	14.5	3.3	0	CBC, CMP from study date - Ferr 5/10/16
ED-016	7.1	21.7	10.4	5.7	88.3	29	32.9	14.9	266	140	4.9	108	8.9	8	0.85	7.3	3.6	39	21	1.8	413	2.711	X	25.8	68.5	0	4.2	1.5	0	No labs from study date - CBC from 6/28/16 - CMP, LDH from 6/22/16 - CRP from 5/30/16
ED-017	12.8	38.7	14.4	9.5	78.5	25.9	33	2	346	144	3.5	110	9.5	11	0.97	8	4.5	17	18	0.6	162	0.797	X	0.9	51.4	44.5	0	3.2	0	No labs from study date - CBC, LDH, CRP from 6/24/16 - CMP from 5/26/16
ED-018	8.7	24.2	19.9	13.1	85.5	30.9	36.1	17.8	414	144	3.6	112	9	5	0.46	6.3	3.7	72	81	8.2	399	2.239	5044.9	6.4	55.6	0	35.6	2.4	0	No labs from study date - CBC, CMP from 5/6/16 - LDH, CRP 5/3/16 - Ferr 5/2/16
ED-019	12.2	38.4	10.8	6	74.8	23.7	31.7	6.3	284	138	4.2	104	9.3	5	0.71	7.8	4.1	24	12	1.9	253	0.179	X	22.2	75.8	0	0	2	0	CBC, CMP from study date - LDH 5/31/16 - CRP 5/23/16
ED-020	8	23	8	2	113.1	39.3	34.8	3	385	141	4.3	107	9.4	10	0.67	8.3	4.3	26	16	1.2	314	0.318	X	3	42.8	0	51.6	2.6	0	CBC, CRP from study date - CMP 6/24/16 - LDH 6/22/16
ED-021	12	34.9	10.5	4.8	98.6	33.9	34.4	3.2	229	142	4.3	112	8.6	8	0.8	8.5	3.7	35	23	1.6	501	X	X	X	X	X	X	X	X	No labs from study date - CBC from 6/26/16 - CMP 6/18/16 - LDH 6/1/16
ED-022	9.2	28.1	14.1	6.9	89	29.3	32.9	6.3	367	138	3.8	105	9.7	6	0.51	8.5	4.7	37	22	3.9	312	1.052	X	22.4	75.6	0	0	2	0	No labs from study date - CBC from 7/10/16 - Retic, CMP, LDH, CRP from 7/6/16
ED-023	7.8	24.4	13.2	8.4	89.8	28.7	32	1.2	548	145	3.5	111	8.8	5	0.9	6.6	3.2	17	10	1.8	409	1.09	X	14.1	63.9	0	20	2	0	No labs from study date - CBC, CMP from 7/2/16 - Retic from 7/1/16 - LDH 6/25/16 - CRP 6/23/16
ED-024	7.3	22	10.5	7.8	89.3	29.8	33.4	13.8	300	144	3.2	109	8.7	21	2.69	7.1	3.4	19	10	3.6	364	0.196	2542	16.9	74.6	0	6.1	2.4	0	No labs from study date - CBC, CMP from 6/21/16 - Ferr 7/19/16 - LDH 6/13/16 - CRP 6/12/16
ED-025	12.1	35.2	10.2	4.5	81	27.7	34.2	2.9	391	142	3.9	107	9.1	5	0.75	6.8	3.7	27	18	2.5	546	0.216	X	X	X	X	X	X	X
AVERAGE	9.304	27.668	13.16	7.872	91.376	30.956	33.8	8.096	364.48	140.28	4.024	106.92	9.344	8.84	0.7588	7.932	4.276	48.72	33.68	4.232				11.365
ED-2	12	36	7.5	4.1	106.7	35.7	33.4	5.2	273	140	3.8	105	9.5	9	0.74	8.6	4.4	39	40	1.5	X	X	X	22.5	74.9	0	0	2.6	0	Labs from study date
ED-3	9.2	27.9	7.7	3.2	103.5	34.4	33.2	4.4	354	140	3.9	107	9.6	10	0.69	8	4.1	33	33	0.9	X	X	523	26.2	71.9	0	0	1.9	0	Labs from study date (including ferr)
ED-4	11	32.3	9.6	5.3	119.8	41	34.2	13.8	322	138	4.1	105	9.8	11	0.91	8.3	4.4	36	34	4.5	X	X	1466.5	17.2	80.6	0	0	2.2	0	No labs from study date - CBC, CMP 5/2/16 - Ferr 3/14/16
ED-6	8.6	25.2	5.1	1.8	106.6	36.2	34	4.3	264	139	4.7	105	9.2	16	1.01	8.6	4.1	36	23	1.5	X	X	X	9.2	87.8	0	0	3	0	Labs from study date
ED-7	10.2	29.8	4.1	1.7	133.4	45.5	34.1	2.7	207	143	4.2	109	8.6	10	0.64	7.6	3.6	31	44	1.2	X	X	1517.9	30.7	67.9	0	0	1.4	0	Labs from study date
ED-9	8.3	24.7	9	4.5	119.3	40.2	33.7	10.5	491	139	3.8	104	9.7	24	1.79	8.4	4.3	37	27	1.9	X	X	X	13.5	68.1	0	16.3	2.1	0	Labs from study date
ED-10	10.3	29.5	11	6.2	83.4	29	34.8	9.4	300	141	3.9	107	9.4	7	0.45	7.8	4.2	61	57	3.8	567	X	115.2	5.9	91	0	0	3.1	0	Labs from study date
ED-11	7.4	21.9	10.9	5.1	78.6	26.8	34.1	10.1	376	142	4.4	108	9.4	7	0.7	8.3	4.4	43	19	2.3	X	X	X	2.3	95	0	0	2.7	0	No labs from study date - CBC, CMP from 7/19/16
ED-12	9.1	25.8	12.7	3.2	118.1	41.5	35.1	5.5	312	141	4.5	105	10	13	0.6	9.1	4.3	79	45	2.8	478	0.76	X	30.3	68	0	0	1.7	0	CBC, CMP from study date - Retic, ANC, LDH and CRP from 5/9/16
AVERAGE	9.56667	28.1222	8.62222	3.9	107.711	36.7	34.0667	7.32222	322.111	140.333	4.14444	106.111	9.46667	11.8889	0.836667	8.3	4.2	43.8889	35.7778	2.26667				17.5333

## Sheet: Psychosocial
Study ID	Anxiety Questionnaire Score	Depression Questionnaire Score	HLOC - Internal (6-36)	HLOC - Chance (6-36)	HLOC - Doctors (3-18)	HLOC - Other People (3-18)	Education	Employment	Income	Marital Status	# in Household	# of Children	Comments
ED-001	16	20	34	22	18	12	High School Graduate	Employed for wages	<$25,000	Single, never married	8	0
ED-002	21	22	8	7	5	3	High School Graduate	Out of work, not looking	<$25,000	Single, never married	2	0
ED-003	19	16	24	14	15	11	Some college, no degree	Out of work, looking	<$25,000	Single, never married	1	0
ED-004	18	16	18	12	13	13	Some high school, no diploma	Out of work, not looking	<$25,000	Single, never married	5	1
ED-005	13	13	19	22	9	8	Some college, no degree	Employed for wages	<$25,000	Single, never married	6	0
ED-006	5	5	32	16	9	7	High School Graduate	Employed for wages	$25,000-$50,000	SIngle, never married	3	0
ED-007	10	8	21	36	13	10	High School Graduate	Out of work, looking	$75,000 - $100,000	Single, never married	3	0
ED-008	0	5	30	17	17	9	Some college, no degree	Student	$50,000 - $75,000	Single, never married	4	0
ED-009	6	5	7	9	9	3	High School Graduate	Out of work, not looking	<$25,000	Married	2	0
ED-010	13	14	24	33	X	15	HIgh School Graduate	Out of work, looking	X	Single, never married	3	1	Patient did not know salary, didn’t answer one question on HLOC
ED-011	6	8	18	12	11	7	Some high school, no diploma	Out of work, not looking	X	Single, never married	3	2	Patient did not know salary
ED-012	7	13	28	20	17	17	High School Graduate	Out of work, looking	$25,000-$50,000	Single, never married	5	0
ED-013	10	16	X	X	X	X	Some high school, no diploma	Student	<$25,000	Single, never married	4	2	Patient circled all 6's for every answer in HLOC - May not have understood
ED-014	3	6	22	16	16	14	Some college, no degree	Employed for wages	$25,000-$50,000	Single, never married	2	3
ED-015	3	3	24	15	12	3	Some college, no degree	Student	$50,000 - $75,000	Single, never married	4	0
ED-016	3	8	26	28	14	11	High School Graduate	Out of work, not looking	<$25,000	Married	2	0
ED-017	9	9	27	30	18	18	Some college, no degree	On Disability	<$25,000	Single, never married	4	3
ED-018	14	15	26	12	11	12	Some college, no degree	Out of work, not looking	<$25,000	single, never married	4	0
ED-019	8	7	18	30	18	16	Some high school, no diploma	Out of work, not looking	<$25,000	single, never married	1	7	Patient wrote "self" for #6: How many people live in your household. is that 1?
ED-020	2	7	26	14	16	9	Some college, no degree	Employed for wages	<$25,000	single, never married	3	0
ED-021	0	1	27	18	17	11	Some high school, no diploma	Out of work, not looking	<$25,000	single, never married	2	4	represents small subset of frequent ED visitors
ED-022	10	7	25	17	12	11	Some high school, no diploma	Student	<$25,000	single, never married	5	0	*student
ED-023	21	14	36	13	14	14	High School Graduate	Retired	<$25,000	Single, never married	1	0
ED-024	1	4	26	19	15	12	High School Graduate	Out of work, not looking	On Disability	Single, never married	3	1
ED-025	7	9	26	24	17	11	High School Graduate	Out of work, looking	$25,000-$50,000	Single, never married	4	0
AVERAGE	9	10.04	23.8333	19	13.7391	10.7083
ED-2	0	0	25	17	15	9	Associate's or Bachelor's Degree	Employed for wages	<$25,000	Single, never married	3	0
ED-3	4	7	22	6	17	7	Associate's or Bachelor's Degree	Employed for wages	$25,000-$50,000	Single, never married	2	2
ED-4	3	5	27	12	8	7	High School Graduate	Out of work, not looking	<$25,000	Single, never married	2	0
ED-6	0	1	26	25	18	13	Some high school, no diploma	Employed for wages	<$25,000	Single, never married	1	4
ED-7	4	6	22	18	12	13	Associate's or Bachelor's Degree	Employed for wages	$50,000-$75,000	Single, never married	2	0
ED-9	8	15	16	14	14	8	Some college, no degree	Out of work, not looking	<$25,000	Married	3	1
ED-10	15	9	8	14	4	18	High School Graduate	Out of work, not looking	<$25,000	Single, never married	2	1
ED-11	2	9	19	10	14	3	Associate's or Bachelor's Degree	Student	$50,000-$75,000	Married	4	2
ED-12	5	2	31	6	14	3	Some college, no degree	Employed for wages	<$25,000	Single, never married	1	1
AVERAGE	4.55556	6	21.7778	13.5556	12.8889	9

## Sheet: Quantitative Sensory Testing
				Pressure Pain Algometer
	Von Frey Microfilament			Masseter	Trapezius	Ulna	Q Sense		Comments
Patient ID	Baseline (0-10)	Trial 1 (0-10)	Trial 2 (0-10)	Ppeak AVG (KPa)	Ppeak AVG (KPa)	Ppeak AVG (KPa)	AVG Warm Temp (Celsius)	Average Cold Temp (Celsius)
ED-001	0	6	4	278.3	454.2	290.1	40.01	29.69
ED-002	0	0	0	163.2	219.5	205.8	40.87	22.36
ED-003	0	0	2	109.8	246.5	237.7	37.88	28.69
ED-004	1	3	6	166.6	180.3	297.4	43.09	28.48
ED-005	2	2	2	170	416.5	392.5	34.61	31.1
ED-006	1	2	2	118.1	148	288.6	37.88	29.7
ED-007	0	0	0	191.6	255.8	189.1	37.16	27.58
ED-008	2	2	2	70.6	114.7	97	36.18	30.24
ED-009	0	0	0	175.4	217.6	310.2	34.69	30.41
ED-010	0	1	1	130.3	125.4	211.7	36.31	30.39
ED-011	1	1	1	70.6	110.2	135.2	33.67	31.18
ED-012	0	1	1	109.8	95.6	120	34.29	30.8
ED-013	0	3	3	90.2	102.9	89.2	35.95	29.24
ED-014	0	1	1	106.8	107.8	216.1	34.17	31.3
ED-015	0	0	0	70.6	81.8	294	33.79	31.1
ED-016	3	3	3	182.3	179.3	231.3	40.86	27.93
ED-017	1	1	2	235.7	385.1	274.4	34.23	30.35
ED-018	0	0	0	90	227.5	248.5	35.2	29.5
ED-019	0	3	3	146	208	218.5	36.13	28.42
ED-020	1	1	2	87	207	191	38.09	28.89
ED-021	1	4	4	67.5	219	194	35.2	30.42
ED-022	3	4	5	61.5	60	76	33.44	31.37
ED-023	4	4	4	194.5	238.5	323.5	34.72	29.76
ED-024	0	2	2	244.5	367	237.5	36.38	28.05
ED-025	3	4	5	87.5	81.5	239.5	35.82	28.76
	0.92	1.92	2.2	136.736	201.988	224.352	36.4248	29.4284
ED-2	1	1	1	173.5	249.9	291.1	33.78	30.68
ED-3	0	0	1	103.4	206.8	291.5	35.34	27.59
ED-4	0	0	0	279.8	529.2	655.1	36.23	28.33
ED-6	1	5	4	192.7	270.5	302.8	35.18	29.15
ED-7	1	1	1	132.3	214.1	252.8	34.38	30.59
ED-9	0	0	0	162.7	359.2	319	33.98	29.48
ED-10	0	2	3	153	247.5	380.5	38.34	24.77
ED-11	0	0	0	165.5	386.5	405.5	37.6	29.68
ED-12	0	3	5	73	169.5	151.5	37.42	27.43
	0.333333	1.33333	1.66667	159.544	292.578	338.867	35.8056	28.6333
